# Supplementary material for: Unveiling the Nature and Strength of Selenium-Centered Chalcogen Bonds in Binary Complexes of SeO2 with Oxygen-/Sulfur-Containing Lewis Bases: Insights from Theoretical Calculations
Source: Int J Mol Sci. 2024 May 21;25(11):5609. doi: 10.3390/ijms25115609 (PMC11171880; doi:10.3390/ijms25115609)
Supplement: Supplementary file 1 [file ijms-25-05609-s001.zip]

Archive with 1 entries (1 files):
- ijms-2972924-supplementary.pdf
